# Supplementary material for: Peripheral Blood Eosinophilia in Patients with Diabetic Foot Infection Receiving Long-Term Antibiotic Therapy
Source: J Clin Med. 2024 Mar 30;13(7):2023. doi: 10.3390/jcm13072023 (PMC11012316; doi:10.3390/jcm13072023)
Supplement: Supplementary file 1 [file jcm-13-02023-s001.zip]

Archive with 1 entries (1 files):
- jcm-2912436-supplementary.pdf
